# Supplementary material for: COVID-19 Vaccine for Children: Determinants and Beliefs Contributing to Vaccination Decision of Parents in Germany 2021/2022
Source: Vaccines (Basel). 2023 Dec 23;12(1):20. doi: 10.3390/vaccines12010020 (PMC10820980; doi:10.3390/vaccines12010020)
Supplement: Supplementary file 1 [file vaccines-12-00020-s001.zip]

Archive with 1 entries (1 files):
- vaccines-2741885-supplementary.pdf
